# Supplementary material for: Heat Capacity Estimation Using a Complete Set of Homodesmotic Reactions for Organic Compounds
Source: Molecules. 2022 Nov 13;27(22):7814. doi: 10.3390/molecules27227814 (PMC9692375; doi:10.3390/molecules27227814)
Supplement: Supplementary file 1 [file molecules-27-07814-s001.zip]

Archive with 1 entries (1 files):
- molecules-2023666-supplementary.pdf
